# Supplementary material for: Efficient Approach for the Synthesis of Aryl Vinyl Ketones and Its Synthetic Application to Mimosifoliol with DFT and Autodocking Studies
Source: Molecules. 2023 Aug 24;28(17):6214. doi: 10.3390/molecules28176214 (PMC10488981; doi:10.3390/molecules28176214)
Supplement: Supplementary file 1 [file molecules-28-06214-s001.zip]

Archive with 1 entries (1 files):
- molecules-2549651-supplementary.pdf
